# Supplementary material for: Conductive Gas Plasma Treatment Augments Tumor Toxicity of Ringer’s Lactate Solutions in a Model of Peritoneal Carcinomatosis
Source: Antioxidants (Basel). 2022 Jul 25;11(8):1439. doi: 10.3390/antiox11081439 (PMC9331608; doi:10.3390/antiox11081439)
Supplement: Supplementary file 1 [file antioxidants-11-01439-s001.zip]

Archive with 1 entries (1 files):
- antioxidants-1836252-supplementary.pdf
